# Supplementary material for: Gemella morbillorum Promotes Colorectal Carcinogenesis: LPBDCP‐Mediated Invasion Activates Ras Signaling and Destabilizes p53
Source: Adv Sci (Weinh). 2026 Apr 7;13(34):e17245. doi: 10.1002/advs.202517245 (PMC13285141; doi:10.1002/advs.202517245)
Supplement: Supplementary file 2 — Supporting File 2: advs75090‐sup‐0002‐TableS1‐S5.xlsx. [file ADVS-13-e17245-s002.xlsx]

## Sheet: Supplementary Table 1
Supplementary Table 1. General characteristics of 245 research subjects in Wuhan, China
	Control	Adenoma	CRC	Statistics	P value
	(n=85)	(n=60)	(n=100)
Age ( ± sd)	59.17±7.20	56.40±8.37	59.84±10.16	3.01	0.0511
Gender, n(%)				3.7776	0.1513
female	40 (47.06)	21 (35.00)	34 (34.00)
male	45 (52.94)	39 (65.00)	66 (66.00)
Hypertension, n(%)				2.5612	0.2779
without HBP	68 (80.00)	41 (68.33)	75 (75.00)
have HBP	17 (20.00)	19 (31.67)	25 (25.00)
Diabetes, n(%)				0.7606	0.6836
without DM	76 (89.41)	55 (91.67)	93 (93.00)
have DM	9 (10.59)	5 (8.33)	7 (7.00)
BMI ( ± sd)	23.80±3.28	23.98±2.81	23.15±2.95	1.09	0.3365
Smoking, n(%)				0.7407	0.6905
smoking now	59 (69.41)	44 (73.33)	75 (75.00)
not smoking now	26 (30.59)	16 (26.67)	25 (25.00)
Drinking, n(%)				1.6688	0.4341
drinking now	69 (81.18)	47 (78.33)	86 (86.00)
not drinking now	16 (18.82)	13 (21.67)	14 (14.00)

## Sheet: Supplementary Table 2
Supplementary Table 2. Public metagenomic datasets
Dataset	Group	Gender Male（%）	Age （mean±sd）	Country / Region	PMID number	ENA/DDBJ accession number
ZellerG_2014	Control (61)	45.9	60.57±11.39	France FRA	25432777	PRJEB6070
	CRA (42)	71.43	62.95±9.11
	CRC (53)	54.72	66.81±10.88
FengQ_2015	Control (61)	59.02	66.97±6.45	Austria AUT	25758642	PRJEB7774
	CRA (47)	48.94	66.49±7.86
	CRC (46)	60.87	67.07±10.91
ThomasAM_2018	Control (52)	55.77	62.57±9.17	Italy ITA	30936548	PRJNA447983
	CRA (27)	59.26	62.89±8.67
	CRC (61)	75.41	64.62±10.53
YachidaS_2019	Control (251)	54.18	60.81±12.64	Japan JPN	31171880	PRJDB4176 DRA006684 DRA008156
	CRA (67)	71.64	63.15±9.12
	CRC (258)	62.4	62.72±9.64
GaoR_2021*	Control (91)	/	/	China CHN_SH1	34307189	PRJNA706060 PRJNA514108
	CRA (63)	/	/
	CRC (71)	/	/
YuJ_2015#	Control (54)	61.11	61.76±5.67	China CHN_HK	26408641	PRJEB10878
	CRC (74)	64.86	66.04±10.60
VogtmannE_2016	Control (52)	71.15	61.23±11.03	the United States USA	27171425	PRJEB12449
	CRC (52)	71.15	61.85±13.58
WirbelJ_2018	Control (65)	56.92	55.97±12.15	Germany DEU	30936547	PRJEB27928
	CRC (60)	60	63.45±12.64
GuptaA_2019	Control (30)	40	41.50±16.90	India IND	31719139	PRJNA531273 PRJNA397112
	CRC (30)	60	59.80±7.81
YonhzhiY_2021*	Control (100)	/	/	China CHN_SH2	34799562	PRJNA763023
	CRC (100)	/	/
LiuNN_2022	Control (86)	60.47	58.59±8.51	China CHN_SH3	35087227	PRJNA731589
	CRC (80)	61.25	58.50±10.00
*Other clinical information, such as age and sex, of the samples in this dataset is not publicly available (i.e., NCBI-Biosample database, ENA database, article attachments, etc.)
#This article was updated in 2017, while the data generation year is 2015, and the dataset here is named after the year the original version was published.

## Sheet: Supplementary Table 3
Supplementary Table 4. Division of discovery dataset and validation dataset of metagenomic samples
	Dataset	Control	Adenoma	CRC	Total	Country/Region (Abbreviation)
		(sample size, n)	(sample size, n)	(sample size, n)
discovery dataset	ZellerG_2014	44	29	26	99	France (FRA)
	FengQ_2015	50	33	30	113	Austria (AUT)
	YachidaS_2019	179	50	200	429	Japan (JPN)
	ZhangJ_2023*	34	28	55	117	Wuhan, China (CHN_WH2)
	YuJ_2015	50	/	62	112	Hong Kong, China (CHN_HK)
	WirbelJ_2018	52	/	54	106	Germany (DEU)
	Total	409	140	427	976
validation dataset	ThomasAM_2018	47	25	43	115	Italy (ITA)
	GaoR_2021	86	59	61	206	Shanghai, China (CHN_SH1)
	ZhangJ_2022	26	21	24	71	Wuhan, China (CHN_WH1)
	VogtmannE_2016	47		48	95	America (USA)
	GuptaA_2019	8		5	13	India (IND)
	YongzhiY_2021	60		73	133	Shanghai, China (CHN_SH2)
	LiuNN_2022	53		67	120	Shanghai, China (CHN_SH3)
	Total	327	105	321	753

## Sheet: Supplementary Table 4
Supplementayr Table 5. Primers information of this study
Oligonucleotides	SOURCE	IDENTIFIER
E. coli MG1655 (pBAD24-LPBDCP)-line F:GCCCCATGGATGAGTAAATTACATA	Tsingke Biotechnology	N/A
E. coli MG1655 (pBAD24-LPBDCP)-line R:CCGCTCGAGTTACTTGTCATCGTCATCCTTGTAG	Tsingke Biotechnology	N/A
E. coli MG1655 (pBAD24-NDPD)-line F:GCCCCATGGATGAAAAAAATAGAGG	Tsingke Biotechnology	N/A
E. coli MG1655 (pBAD24-NDPD)-line R:CCGCTCGAGTTAGTGGTGGTGGTGGTGGTGTAC	Tsingke Biotechnology	N/A
Cell- CRISPR/Cas9- TMEM140-KO sgRNA1#:caccGCAGAGGGCAGUAGAUGGC	Tsingke Biotechnology	N/A
Cell- CRISPR/Cas9- TMEM140-KO sgRNA2#:caccGCGCCACCGAGGCCUUGGC	Tsingke Biotechnology	N/A
pEGFP-N1-cell-TMEM140-OE-lineF:CCGCTCGAGCGCCACCATGGCCGGCC	Tsingke Biotechnology	N/A
pEGFP-N1-cell-TMEM140-OE-lineR:CGCGGATCCTTAGTGGTGGTGGTGGTGGTGGCAGCTCTCAAG	Tsingke Biotechnology	N/A
